# Supplementary material for: Ramadan is not associated with increased infection risk in Pakistani and Bangladeshi populations: Findings from controlled interrupted time series analysis of UK primary care data
Source: PLoS One. 2022 Jan 13;17(1):e0262530. doi: 10.1371/journal.pone.0262530 (PMC8757987; doi:10.1371/journal.pone.0262530)
Supplement: S2 Appendix — (XLSX) [file pone.0262530.s002.xlsx]

## Sheet: Muslim before vs during Ramadan
T	X	XT	X1	antibiotics
1	0	0	No Int	451
2	0	0	No Int	562
3	0	0	No Int	569
4	0	0	No Int	519
5	0	0	No Int	506
6	0	0	No Int	544
7	0	0	No Int	455
8	0	0	No Int	450
9	0	0	No Int	486
10	0	0	No Int	560
11	0	0	No Int	563
12	0	0	No Int	534
13	0	0	No Int	506
14	0	0	No Int	501
15	0	0	No Int	445
16	0	0	No Int	502
17	0	0	No Int	561
18	0	0	No Int	550
19	0	0	No Int	491
20	0	0	No Int	530
21	0	0	No Int	540
22	0	0	No Int	436
23	0	0	No Int	448
24	0	0	No Int	474
25	0	0	No Int	495
26	0	0	No Int	530
27	0	0	No Int	551
28	0	0	No Int	523
29	0	0	No Int	491
30	0	0	No Int	541
31	1	1	Int	543
32	1	2	Int	457
33	1	3	Int	439
34	1	4	Int	564
35	1	5	Int	519
36	1	6	Int	441
37	1	7	Int	469
38	1	8	Int	527
39	1	9	Int	459
40	1	10	Int	427
41	1	11	Int	512
42	1	12	Int	477
43	1	13	Int	416
44	1	14	Int	466
45	1	15	Int	507
46	1	16	Int	488
47	1	17	Int	489
48	1	18	Int	482
49	1	19	Int	499
50	1	20	Int	317
51	1	21	Int	482
52	1	22	Int	466
53	1	23	Int	465
54	1	24	Int	433
55	1	25	Int	471
56	1	26	Int	477
57	1	27	Int	395
58	1	28	Int	471
59	1	29	Int	438
60	1	30	Int	395

## Sheet: Muslim during vs after Ramadan
T	X	XT	X1	antibiotics
1	0	0	No Int	543
2	0	0	No Int	457
3	0	0	No Int	439
4	0	0	No Int	564
5	0	0	No Int	519
6	0	0	No Int	441
7	0	0	No Int	469
8	0	0	No Int	527
9	0	0	No Int	459
10	0	0	No Int	427
11	0	0	No Int	512
12	0	0	No Int	477
13	0	0	No Int	416
14	0	0	No Int	466
15	0	0	No Int	507
16	0	0	No Int	488
17	0	0	No Int	489
18	0	0	No Int	482
19	0	0	No Int	499
20	0	0	No Int	317
21	0	0	No Int	482
22	0	0	No Int	466
23	0	0	No Int	465
24	0	0	No Int	433
25	0	0	No Int	471
26	0	0	No Int	477
27	0	0	No Int	395
28	0	0	No Int	471
29	0	0	No Int	438
30	0	0	No Int	395
31	1	1	Int	416
32	1	2	Int	476
33	1	3	Int	538
34	1	4	Int	456
35	1	5	Int	587
36	1	6	Int	615
37	1	7	Int	526
38	1	8	Int	535
39	1	9	Int	495
40	1	10	Int	544
41	1	11	Int	466
42	1	12	Int	464
43	1	13	Int	532
44	1	14	Int	523
45	1	15	Int	568
46	1	16	Int	553
47	1	17	Int	536
48	1	18	Int	415
49	1	19	Int	419
50	1	20	Int	592
51	1	21	Int	599
52	1	22	Int	530
53	1	23	Int	537
54	1	24	Int	541
55	1	25	Int	497
56	1	26	Int	555
57	1	27	Int	582
58	1	28	Int	461
59	1	29	Int	511
60	1	30	Int	545

## Sheet: White before vs during Ramadan
T	X	XT	X1	antibiotics
1	0	0	No Int	29114
2	0	0	No Int	34076
3	0	0	No Int	35015
4	0	0	No Int	33942
5	0	0	No Int	30061
6	0	0	No Int	35616
7	0	0	No Int	29437
8	0	0	No Int	30177
9	0	0	No Int	33937
10	0	0	No Int	34582
11	0	0	No Int	33291
12	0	0	No Int	33048
13	0	0	No Int	33721
14	0	0	No Int	30171
15	0	0	No Int	29786
16	0	0	No Int	33625
17	0	0	No Int	34268
18	0	0	No Int	32913
19	0	0	No Int	33225
20	0	0	No Int	33874
21	0	0	No Int	33486
22	0	0	No Int	28098
23	0	0	No Int	29396
24	0	0	No Int	31044
25	0	0	No Int	34116
26	0	0	No Int	33122
27	0	0	No Int	33270
28	0	0	No Int	33585
29	0	0	No Int	28378
30	0	0	No Int	32437
31	1	1	Int	33886
32	1	2	Int	32384
33	1	3	Int	29562
34	1	4	Int	34353
35	1	5	Int	33743
36	1	6	Int	28255
37	1	7	Int	32451
38	1	8	Int	34437
39	1	9	Int	32480
40	1	10	Int	28568
41	1	11	Int	34415
42	1	12	Int	33612
43	1	13	Int	29007
44	1	14	Int	32819
45	1	15	Int	33803
46	1	16	Int	32741
47	1	17	Int	32831
48	1	18	Int	33173
49	1	19	Int	33098
50	1	20	Int	24362
51	1	21	Int	33956
52	1	22	Int	34550
53	1	23	Int	32943
54	1	24	Int	33401
55	1	25	Int	33305
56	1	26	Int	33770
57	1	27	Int	29088
58	1	28	Int	33804
59	1	29	Int	30347
60	1	30	Int	34962

## Sheet: White during vs after Ramadan
T	X	XT	X1	antibiotics
1	0	0	Int	33886
2	0	0	Int	32384
3	0	0	Int	29562
4	0	0	Int	34353
5	0	0	Int	33743
6	0	0	Int	28255
7	0	0	Int	32451
8	0	0	Int	34437
9	0	0	Int	32480
10	0	0	Int	28568
11	0	0	Int	34415
12	0	0	Int	33612
13	0	0	Int	29007
14	0	0	Int	32819
15	0	0	Int	33803
16	0	0	Int	32741
17	0	0	Int	32831
18	0	0	Int	33173
19	0	0	Int	33098
20	0	0	Int	24362
21	0	0	Int	33956
22	0	0	Int	34550
23	0	0	Int	32943
24	0	0	Int	33401
25	0	0	Int	33305
26	0	0	Int	33770
27	0	0	Int	29088
28	0	0	Int	33804
29	0	0	Int	30347
30	0	0	Int	34962
31	1	1	Int	34018
32	1	2	Int	34207
33	1	3	Int	34369
34	1	4	Int	30033
35	1	5	Int	33550
36	1	6	Int	35199
37	1	7	Int	33505
38	1	8	Int	33559
39	1	9	Int	29514
40	1	10	Int	35871
41	1	11	Int	29761
42	1	12	Int	33717
43	1	13	Int	35385
44	1	14	Int	33327
45	1	15	Int	34012
46	1	16	Int	34528
47	1	17	Int	34565
48	1	18	Int	29140
49	1	19	Int	29771
50	1	20	Int	36915
51	1	21	Int	34335
52	1	22	Int	34443
53	1	23	Int	34693
54	1	24	Int	34922
55	1	25	Int	30304
56	1	26	Int	34586
57	1	27	Int	36033
58	1	28	Int	30538
59	1	29	Int	36394
60	1	30	Int	34908

## Sheet: CITS before vs during Ramadan
T	X	XT	Z	ZT	ZX	ZTX	X1	group	antibiotics	total
1	0	0	1	1	0	0	No Int-V	Pakistani/Bangladeshi	451	280147
2	0	0	1	2	0	0	No Int-V	Pakistani/Bangladeshi	562	280149
3	0	0	1	3	0	0	No Int-V	Pakistani/Bangladeshi	569	280225
4	0	0	1	4	0	0	No Int-V	Pakistani/Bangladeshi	519	280273
5	0	0	1	5	0	0	No Int-V	Pakistani/Bangladeshi	506	280287
6	0	0	1	6	0	0	No Int-V	Pakistani/Bangladeshi	544	280356
7	0	0	1	7	0	0	No Int-V	Pakistani/Bangladeshi	455	280489
8	0	0	1	8	0	0	No Int-V	Pakistani/Bangladeshi	450	280523
9	0	0	1	9	0	0	No Int-V	Pakistani/Bangladeshi	486	280618
10	0	0	1	10	0	0	No Int-V	Pakistani/Bangladeshi	560	280713
11	0	0	1	11	0	0	No Int-V	Pakistani/Bangladeshi	563	280775
12	0	0	1	12	0	0	No Int-V	Pakistani/Bangladeshi	534	280065
13	0	0	1	13	0	0	No Int-V	Pakistani/Bangladeshi	506	280673
14	0	0	1	14	0	0	No Int-V	Pakistani/Bangladeshi	501	280191
15	0	0	1	15	0	0	No Int-V	Pakistani/Bangladeshi	445	280267
16	0	0	1	16	0	0	No Int-V	Pakistani/Bangladeshi	502	280294
17	0	0	1	17	0	0	No Int-V	Pakistani/Bangladeshi	561	280375
18	0	0	1	18	0	0	No Int-V	Pakistani/Bangladeshi	550	280405
19	0	0	1	19	0	0	No Int-V	Pakistani/Bangladeshi	491	280458
20	0	0	1	20	0	0	No Int-V	Pakistani/Bangladeshi	530	280548
21	0	0	1	21	0	0	No Int-V	Pakistani/Bangladeshi	540	280572
22	0	0	1	22	0	0	No Int-V	Pakistani/Bangladeshi	436	280633
23	0	0	1	23	0	0	No Int-V	Pakistani/Bangladeshi	448	280683
24	0	0	1	24	0	0	No Int-V	Pakistani/Bangladeshi	474	281389
25	0	0	1	25	0	0	No Int-V	Pakistani/Bangladeshi	495	281358
26	0	0	1	26	0	0	No Int-V	Pakistani/Bangladeshi	530	281416
27	0	0	1	27	0	0	No Int-V	Pakistani/Bangladeshi	551	281486
28	0	0	1	28	0	0	No Int-V	Pakistani/Bangladeshi	523	281544
29	0	0	1	29	0	0	No Int-V	Pakistani/Bangladeshi	491	281619
30	0	0	1	30	0	0	No Int-V	Pakistani/Bangladeshi	541	281687
31	1	1	1	31	1	1	Int-V	Pakistani/Bangladeshi	543	281777
32	1	2	1	32	1	2	Int-V	Pakistani/Bangladeshi	457	281795
33	1	3	1	33	1	3	Int-V	Pakistani/Bangladeshi	439	281823
34	1	4	1	34	1	4	Int-V	Pakistani/Bangladeshi	564	282438
35	1	5	1	35	1	5	Int-V	Pakistani/Bangladeshi	519	282487
36	1	6	1	36	1	6	Int-V	Pakistani/Bangladeshi	441	282553
37	1	7	1	37	1	7	Int-V	Pakistani/Bangladeshi	469	282511
38	1	8	1	38	1	8	Int-V	Pakistani/Bangladeshi	527	282522
39	1	9	1	39	1	9	Int-V	Pakistani/Bangladeshi	459	282584
40	1	10	1	40	1	10	Int-V	Pakistani/Bangladeshi	427	282651
41	1	11	1	41	1	11	Int-V	Pakistani/Bangladeshi	512	282377
42	1	12	1	42	1	12	Int-V	Pakistani/Bangladeshi	477	282460
43	1	13	1	43	1	13	Int-V	Pakistani/Bangladeshi	416	282529
44	1	14	1	44	1	14	Int-V	Pakistani/Bangladeshi	466	282544
45	1	15	1	45	1	15	Int-V	Pakistani/Bangladeshi	507	283019
46	1	16	1	46	1	16	Int-V	Pakistani/Bangladeshi	488	283018
47	1	17	1	47	1	17	Int-V	Pakistani/Bangladeshi	489	283069
48	1	18	1	48	1	18	Int-V	Pakistani/Bangladeshi	482	282726
49	1	19	1	49	1	19	Int-V	Pakistani/Bangladeshi	499	282769
50	1	20	1	50	1	20	Int-V	Pakistani/Bangladeshi	317	282837
51	1	21	1	51	1	21	Int-V	Pakistani/Bangladeshi	482	282918
52	1	22	1	52	1	22	Int-V	Pakistani/Bangladeshi	466	282990
53	1	23	1	53	1	23	Int-V	Pakistani/Bangladeshi	465	282969
54	1	24	1	54	1	24	Int-V	Pakistani/Bangladeshi	433	283006
55	1	25	1	55	1	25	Int-V	Pakistani/Bangladeshi	471	282747
56	1	26	1	56	1	26	Int-V	Pakistani/Bangladeshi	477	283159
57	1	27	1	57	1	27	Int-V	Pakistani/Bangladeshi	395	283211
58	1	28	1	58	1	28	Int-V	Pakistani/Bangladeshi	471	280889
59	1	29	1	59	1	29	Int-V	Pakistani/Bangladeshi	438	283303
60	1	30	1	60	1	30	Int-V	Pakistani/Bangladeshi	395	283375
1	0	0	0	0	0	0	No int-C	White	29114	17600226
2	0	0	0	0	0	0	No int-C	White	34076	17592859
3	0	0	0	0	0	0	No int-C	White	35015	17594296
4	0	0	0	0	0	0	No int-C	White	33942	17592046
5	0	0	0	0	0	0	No int-C	White	30061	17586970
6	0	0	0	0	0	0	No int-C	White	35616	17589137
7	0	0	0	0	0	0	No int-C	White	29437	17597670
8	0	0	0	0	0	0	No int-C	White	30177	17597409
9	0	0	0	0	0	0	No int-C	White	33937	17601882
10	0	0	0	0	0	0	No int-C	White	34582	17604312
11	0	0	0	0	0	0	No int-C	White	33291	17609103
12	0	0	0	0	0	0	No int-C	White	33048	17599035
13	0	0	0	0	0	0	No int-C	White	33721	17614213
14	0	0	0	0	0	0	No int-C	White	30171	17605199
15	0	0	0	0	0	0	No int-C	White	29786	17608742
16	0	0	0	0	0	0	No int-C	White	33625	17600943
17	0	0	0	0	0	0	No int-C	White	34268	17603351
18	0	0	0	0	0	0	No int-C	White	32913	17601888
19	0	0	0	0	0	0	No int-C	White	33225	17597348
20	0	0	0	0	0	0	No int-C	White	33874	17599913
21	0	0	0	0	0	0	No int-C	White	33486	17600394
22	0	0	0	0	0	0	No int-C	White	28098	17607762
23	0	0	0	0	0	0	No int-C	White	29396	17610269
24	0	0	0	0	0	0	No int-C	White	31044	17624393
25	0	0	0	0	0	0	No int-C	White	34116	17619818
26	0	0	0	0	0	0	No int-C	White	33122	17619984
27	0	0	0	0	0	0	No int-C	White	33270	17624563
28	0	0	0	0	0	0	No int-C	White	33585	17617085
29	0	0	0	0	0	0	No int-C	White	28378	17617407
30	0	0	0	0	0	0	No int-C	White	32437	17620055
31	1	1	0	0	0	0	Int-C	White	33886	17621769
32	1	2	0	0	0	0	Int-C	White	32384	17623879
33	1	3	0	0	0	0	Int-C	White	29562	17621141
34	1	4	0	0	0	0	Int-C	White	34353	17641250
35	1	5	0	0	0	0	Int-C	White	33743	17635212
36	1	6	0	0	0	0	Int-C	White	28255	17636686
37	1	7	0	0	0	0	Int-C	White	32451	17633699
38	1	8	0	0	0	0	Int-C	White	34437	17632947
39	1	9	0	0	0	0	Int-C	White	32480	17628320
40	1	10	0	0	0	0	Int-C	White	28568	17630036
41	1	11	0	0	0	0	Int-C	White	34415	17624011
42	1	12	0	0	0	0	Int-C	White	33612	17626450
43	1	13	0	0	0	0	Int-C	White	29007	17628137
44	1	14	0	0	0	0	Int-C	White	32819	17626268
45	1	15	0	0	0	0	Int-C	White	33803	17645888
46	1	16	0	0	0	0	Int-C	White	32741	17646130
47	1	17	0	0	0	0	Int-C	White	32831	17650496
48	1	18	0	0	0	0	Int-C	White	33173	17653382
49	1	19	0	0	0	0	Int-C	White	33098	17655528
50	1	20	0	0	0	0	Int-C	White	24362	17662302
51	1	21	0	0	0	0	Int-C	White	33956	17661308
52	1	22	0	0	0	0	Int-C	White	34550	17661280
53	1	23	0	0	0	0	Int-C	White	32943	17657352
54	1	24	0	0	0	0	Int-C	White	33401	17658768
55	1	25	0	0	0	0	Int-C	White	33305	17656717
56	1	26	0	0	0	0	Int-C	White	33770	17672836
57	1	27	0	0	0	0	Int-C	White	29088	17675764
58	1	28	0	0	0	0	Int-C	White	33804	17678202
59	1	29	0	0	0	0	Int-C	White	30347	17678113
60	1	30	0	0	0	0	Int-C	White	34962	17680143

## Sheet: CITS during vs after Ramadan
T	X	XT	Z	ZT	ZX	ZTX	X1	group	antibiotics	total
1	0	0	1	1	0	0	No Int-V	Pakistani/Bangladeshi	543	281777
2	0	0	1	2	0	0	No Int-V	Pakistani/Bangladeshi	457	281795
3	0	0	1	3	0	0	No Int-V	Pakistani/Bangladeshi	439	281823
4	0	0	1	4	0	0	No Int-V	Pakistani/Bangladeshi	564	282438
5	0	0	1	5	0	0	No Int-V	Pakistani/Bangladeshi	519	282487
6	0	0	1	6	0	0	No Int-V	Pakistani/Bangladeshi	441	282553
7	0	0	1	7	0	0	No Int-V	Pakistani/Bangladeshi	469	282511
8	0	0	1	8	0	0	No Int-V	Pakistani/Bangladeshi	527	282522
9	0	0	1	9	0	0	No Int-V	Pakistani/Bangladeshi	459	282584
10	0	0	1	10	0	0	No Int-V	Pakistani/Bangladeshi	427	282651
11	0	0	1	11	0	0	No Int-V	Pakistani/Bangladeshi	512	282377
12	0	0	1	12	0	0	No Int-V	Pakistani/Bangladeshi	477	282460
13	0	0	1	13	0	0	No Int-V	Pakistani/Bangladeshi	416	282529
14	0	0	1	14	0	0	No Int-V	Pakistani/Bangladeshi	466	282544
15	0	0	1	15	0	0	No Int-V	Pakistani/Bangladeshi	507	283019
16	0	0	1	16	0	0	No Int-V	Pakistani/Bangladeshi	488	283018
17	0	0	1	17	0	0	No Int-V	Pakistani/Bangladeshi	489	283069
18	0	0	1	18	0	0	No Int-V	Pakistani/Bangladeshi	482	282726
19	0	0	1	19	0	0	No Int-V	Pakistani/Bangladeshi	499	282769
20	0	0	1	20	0	0	No Int-V	Pakistani/Bangladeshi	317	282837
21	0	0	1	21	0	0	No Int-V	Pakistani/Bangladeshi	482	282918
22	0	0	1	22	0	0	No Int-V	Pakistani/Bangladeshi	466	282990
23	0	0	1	23	0	0	No Int-V	Pakistani/Bangladeshi	465	282969
24	0	0	1	24	0	0	No Int-V	Pakistani/Bangladeshi	433	283006
25	0	0	1	25	0	0	No Int-V	Pakistani/Bangladeshi	471	282747
26	0	0	1	26	0	0	No Int-V	Pakistani/Bangladeshi	477	283159
27	0	0	1	27	0	0	No Int-V	Pakistani/Bangladeshi	395	283211
28	0	0	1	28	0	0	No Int-V	Pakistani/Bangladeshi	471	280889
29	0	0	1	29	0	0	No Int-V	Pakistani/Bangladeshi	438	283303
30	0	0	1	30	0	0	No Int-V	Pakistani/Bangladeshi	395	283375
31	1	1	1	31	1	1	Int-V	Pakistani/Bangladeshi	416	283473
32	1	2	1	32	1	2	Int-V	Pakistani/Bangladeshi	476	282946
33	1	3	1	33	1	3	Int-V	Pakistani/Bangladeshi	538	283025
34	1	4	1	34	1	4	Int-V	Pakistani/Bangladeshi	456	283119
35	1	5	1	35	1	5	Int-V	Pakistani/Bangladeshi	587	283194
36	1	6	1	36	1	6	Int-V	Pakistani/Bangladeshi	615	283255
37	1	7	1	37	1	7	Int-V	Pakistani/Bangladeshi	526	298588
38	1	8	1	38	1	8	Int-V	Pakistani/Bangladeshi	535	283766
39	1	9	1	39	1	9	Int-V	Pakistani/Bangladeshi	495	283836
40	1	10	1	40	1	10	Int-V	Pakistani/Bangladeshi	544	283881
41	1	11	1	41	1	11	Int-V	Pakistani/Bangladeshi	466	283918
42	1	12	1	42	1	12	Int-V	Pakistani/Bangladeshi	464	283905
43	1	13	1	43	1	13	Int-V	Pakistani/Bangladeshi	532	284512
44	1	14	1	44	1	14	Int-V	Pakistani/Bangladeshi	523	284906
45	1	15	1	45	1	15	Int-V	Pakistani/Bangladeshi	568	284961
46	1	16	1	46	1	16	Int-V	Pakistani/Bangladeshi	553	285556
47	1	17	1	47	1	17	Int-V	Pakistani/Bangladeshi	536	285415
48	1	18	1	48	1	18	Int-V	Pakistani/Bangladeshi	415	285279
49	1	19	1	49	1	19	Int-V	Pakistani/Bangladeshi	419	285286
50	1	20	1	50	1	20	Int-V	Pakistani/Bangladeshi	592	284640
51	1	21	1	51	1	21	Int-V	Pakistani/Bangladeshi	599	284913
52	1	22	1	52	1	22	Int-V	Pakistani/Bangladeshi	530	284962
53	1	23	1	53	1	23	Int-V	Pakistani/Bangladeshi	537	286157
54	1	24	1	54	1	24	Int-V	Pakistani/Bangladeshi	541	285136
55	1	25	1	55	1	25	Int-V	Pakistani/Bangladeshi	497	285220
56	1	26	1	56	1	26	Int-V	Pakistani/Bangladeshi	555	285296
57	1	27	1	57	1	27	Int-V	Pakistani/Bangladeshi	582	285370
58	1	28	1	58	1	28	Int-V	Pakistani/Bangladeshi	461	285423
59	1	29	1	59	1	29	Int-V	Pakistani/Bangladeshi	511	285496
60	1	30	1	60	1	30	Int-V	Pakistani/Bangladeshi	545	285592
1	0	0	0	0	0	0	No int-C	White	33886	17621769
2	0	0	0	0	0	0	No int-C	White	32384	17623879
3	0	0	0	0	0	0	No int-C	White	29562	17621141
4	0	0	0	0	0	0	No int-C	White	34353	17641250
5	0	0	0	0	0	0	No int-C	White	33743	17635212
6	0	0	0	0	0	0	No int-C	White	28255	17636686
7	0	0	0	0	0	0	No int-C	White	32451	17633699
8	0	0	0	0	0	0	No int-C	White	34437	17632947
9	0	0	0	0	0	0	No int-C	White	32480	17628320
10	0	0	0	0	0	0	No int-C	White	28568	17630036
11	0	0	0	0	0	0	No int-C	White	34415	17624011
12	0	0	0	0	0	0	No int-C	White	33612	17626450
13	0	0	0	0	0	0	No int-C	White	29007	17628137
14	0	0	0	0	0	0	No int-C	White	32819	17626268
15	0	0	0	0	0	0	No int-C	White	33803	17645888
16	0	0	0	0	0	0	No int-C	White	32741	17646130
17	0	0	0	0	0	0	No int-C	White	32831	17650496
18	0	0	0	0	0	0	No int-C	White	33173	17653382
19	0	0	0	0	0	0	No int-C	White	33098	17655528
20	0	0	0	0	0	0	No int-C	White	24362	17662302
21	0	0	0	0	0	0	No int-C	White	33956	17661308
22	0	0	0	0	0	0	No int-C	White	34550	17661280
23	0	0	0	0	0	0	No int-C	White	32943	17657352
24	0	0	0	0	0	0	No int-C	White	33401	17658768
25	0	0	0	0	0	0	No int-C	White	33305	17656717
26	0	0	0	0	0	0	No int-C	White	33770	17672836
27	0	0	0	0	0	0	No int-C	White	29088	17675764
28	0	0	0	0	0	0	No int-C	White	33804	17678202
29	0	0	0	0	0	0	No int-C	White	30347	17678113
30	0	0	0	0	0	0	No int-C	White	34962	17680143
31	1	1	0	0	0	0	Int-C	White	34018	17679706
32	1	2	0	0	0	0	Int-C	White	34207	17677859
33	1	3	0	0	0	0	Int-C	White	34369	17680195
34	1	4	0	0	0	0	Int-C	White	30033	17686963
35	1	5	0	0	0	0	Int-C	White	33550	17686704
36	1	6	0	0	0	0	Int-C	White	35199	17683497
37	1	7	0	0	0	0	Int-C	White	33505	17692994
38	1	8	0	0	0	0	Int-C	White	33559	17698326
39	1	9	0	0	0	0	Int-C	White	29514	17700295
40	1	10	0	0	0	0	Int-C	White	35871	17702690
41	1	11	0	0	0	0	Int-C	White	29761	17710637
42	1	12	0	0	0	0	Int-C	White	33717	17704068
43	1	13	0	0	0	0	Int-C	White	35385	17703743
44	1	14	0	0	0	0	Int-C	White	33327	17704133
45	1	15	0	0	0	0	Int-C	White	34012	17714538
46	1	16	0	0	0	0	Int-C	White	34528	17718979
47	1	17	0	0	0	0	Int-C	White	34565	17711068
48	1	18	0	0	0	0	Int-C	White	29140	17711698
49	1	19	0	0	0	0	Int-C	White	29771	17708387
50	1	20	0	0	0	0	Int-C	White	36915	17700918
51	1	21	0	0	0	0	Int-C	White	34335	17705874
52	1	22	0	0	0	0	Int-C	White	34443	17707172
53	1	23	0	0	0	0	Int-C	White	34693	17710462
54	1	24	0	0	0	0	Int-C	White	34922	17713177
55	1	25	0	0	0	0	Int-C	White	30304	17715304
56	1	26	0	0	0	0	Int-C	White	34586	17722600
57	1	27	0	0	0	0	Int-C	White	36033	17721987
58	1	28	0	0	0	0	Int-C	White	30538	17722049
59	1	29	0	0	0	0	Int-C	White	36394	17724646
60	1	30	0	0	0	0	Int-C	White	34908	17735154
